# Supplementary material for: Dietary Effect of Palm Kernel Oil Inclusion in Feeding Finishing Lambs on Meat Quality
Source: Animals (Basel). 2022 Nov 23;12(23):3242. doi: 10.3390/ani12233242 (PMC9736921; doi:10.3390/ani12233242)
Supplement: Supplementary file 1 [file animals-12-03242-s001.zip]

Archive with 1 entries (1 files):
- animals-1603532-supplementary.pdf
